# Supplementary material for: Cross-Phosphorylation between AgrC Histidine Kinase and the Noncognate Response Regulator Lmo1172 in Listeria monocytogenes under Benzalkonium Chloride Stress
Source: Microorganisms. 2024 Feb 16;12(2):392. doi: 10.3390/microorganisms12020392 (PMC10891604; doi:10.3390/microorganisms12020392)
Supplement: Supplementary file 1 [file microorganisms-12-00392-s001.zip]

Archive with 2 entries (2 files):
- Table S1-R2.pdf
- Table S2-R2.pdf
